# Supplementary material for: Field-Based Evaluation of Insecticide Effectiveness on Megalurothrips usitatus in Guangdong, China: Implications for Pest Control Strategies
Source: Insects. 2025 Apr 27;16(5):459. doi: 10.3390/insects16050459 (PMC12112036; doi:10.3390/insects16050459)
Supplement: Supplementary file 1 [file insects-16-00459-s001.zip]

Archive with 1 entries (1 files):
- insects-3533946-supplementary.pdf
